# Supplementary material for: Predictive value of TP53 RNAscope®in situ hybridization and p53 immunohistochemistry for TP53 mutational status in canine diffuse large B-cell lymphoma
Source: Vet Q. 2024 Sep 16;44(1):1–9. doi: 10.1080/01652176.2024.2403453 (PMC11407423; doi:10.1080/01652176.2024.2403453)
Supplement: Supplemental Material [file TVEQ_A_2403453_SM4870.zip]

Archive with 6 entries (5 files):
- suppl_data/
- suppl_data/Supplemental Figure S3.tif
- suppl_data/Supplementary Table S1.xlsx
- suppl_data/Supplementary Table S2.xlsx
- suppl_data/Supplementary Table S4.xlsx
- suppl_data/Supp_Captions.docx
