# Supplementary material for: Predictive value of TP53 RNAscope®in situ hybridization and p53 immunohistochemistry for TP53 mutational status in canine diffuse large B-cell lymphoma
Source: Vet Q. 2024 Sep 16;44(1):1–9. doi: 10.1080/01652176.2024.2403453 (PMC11407423; doi:10.1080/01652176.2024.2403453)
Supplement: Supplemental Material [file TVEQ_A_2403453_SM4870.zip › suppl_data/Supplementary Table S1.xlsx]

## Sheet: Foglio1
Clinico-pathological data of the 37 dogs with DLBCL included in the study.
SAMPLE ID#	BREED	BREED (pure/mixed)	AGE	AGE (young/old)	SEX	WEIGHT	WEIGHT (under/over)	STAGE	SUBSTAGE	BM	BM (yes/no)	BLOOD	LDH	PRE-TREATMENT WITH STEROIDS	TREATMENT	RESPONSE	TTP	LSS	CAUSE OF DEATH	TP53 MUTATIONAL STATUS	TP53 RNASCOPE SCORE	p53 IHC %
1	dobermann	pure	10	old	f	33	over	4	a	0.9	no	0.9	increased	no	CH_IM	SD	53	96	lymphoma	mut	3	1.3
2	mixed	mixed	11	old	m	15	under	4	a	0.9	no	0.9	normal	yes	CH_IM	PR	51	69	lymphoma	mut	4	83.2
3	mixed	mixed	10	old	m	6.9	under	3	a	0.9	no	0.9	normal	yes	CH_IM	CR	202	388	lymphoma	mut	2	0.3
4	german sheperd	pure	9	old	f	27	over	5	b	2.8	no	1.2	normal	no	CH_IM	CR	171	188	lymphoma	wt	4	neg
5	mixed	mixed	12	old	m	9.1	under	4	a	0.9	no	0.9	increased	yes	CH_IM	CR	35	63	lymphoma	wt	3	neg
6	rottweiler	pure	7	old	m	47.8	over	5	b	5	yes	3	increased	no	CH_IM	CR	202	280*	other	wt	4	neg
7	italian hound	pure	5	young	m	17.8	under	5	b	27.5	yes	55.5	increased	yes	CH_IM	CR	250	669	lymphoma	wt	4	neg
8	shih-tzu	pure	5	young	m	8.8	under	5	a	15.5	yes	15.4	increased	no	CH_IM	CR	29	152	lymphoma	wt	4	neg
9	beagle	pure	5	young	m	18.5	under	5	a	1.6	no	3.2	normal	no	CH_IM	CR	453	1321	lymphoma	wt	4	neg
10	mixed	mixed	9	old	f	10.5	under	4	a	0.9	no	0.9	increased	no	CH_IM	CR	720	1400*	other	wt	3	neg
11	amstaff	pure	7	old	m	33.9	over	4	b	0.9	no	0.9	increased	no	CH_IM	CR	37	267	lymphoma	wt	4	neg
12	border collie	pure	7	old	f	21	under	4	a	1.3	no	3.7	normal	no	CH_IM	CR	228	356	lymphoma	wt	2	neg
13	poodle	pure	5	young	m	23	under	4	a	1.3	no	3.4	increased	no	CH_IM	CR	493	585	lymphoma	wt	4	neg
14	rottweiler	pure	5	young	m	42.4	over	5	a	4.7	yes	1.5	increased	no	CH	PD	1	22	lymphoma	wt	3	neg
15	weimaraner	pure	5	young	f	31.9	over	5	a	7.6	yes	0.9	normal	yes	CH	CR	98	178	lymphoma	wt	4	neg
16	corgie	pure	6	young	f	21.6	under	5	a	1.8	no	0.9	increased	no	CH_IM	CR	1403*	1403*	other	wt	3	neg
17	labrador	pure	5	young	f	38	over	5	a	1.6	no	8.2	increased	yes	CH_IM	CR	325	645	lymphoma	wt	3	neg
18	rottweiler	pure	3	young	m	45	over	5	a	18.2	yes	34.3	normal	no	CH_IM	CR	317	544	lymphoma	wt	3	neg
19	mixed	mixed	13	old	m	6.8	under	5	a	1.2	no	1	normal	no	CH	CR	455	989	lymphoma	wt	4	neg
20	golden retiriever	pure	10	old	m	33.1	over	5	a	1.4	no	1.1	normal	no	CH_IM	CR	988	1153	lymphoma	wt	4	neg
21	cocker spaniel	pure	10	old	f	12.1	under	4	a	0.9	no	0.9	increased	no	CH_IM	CR	180	330	lymphoma	mut	2	1.3
22	mixed	mixed	6	young	m	24	under	5	b	47.4	yes	1.9	increased	yes	CH_IM	PR	69	71	lymphoma	wt	3	neg
23	german sheperd	pure	10	old	m	50	over	4	a	0.9	no	0.9	normal	no	CH	PR	24	28	lymphoma	mut	4	1.5
24	mixed	mixed	12	old	f	9.3	under	5	a	0.9	no	1.4	normal	no	CH	PR	63	82	lymphoma	wt	3	neg
25	jack russel	pure	6	young	m	6.1	under	5	b	0.9	no	0.9	normal	yes	CH	PD	1	23	lymphoma	mut	3	8.5
26	golden retiriever	pure	6	young	f	25	over	5	a	2.5	no	0.5	increased	no	CH_IM	CR	95	278	lymphoma	wt	4	neg
27	yorkshire	pure	15	old	f	4.5	under	4	a	0.9	no	0.9	increased	no	CH_IM	CR	273	302	lymphoma	wt	2	neg
28	german sheperd	pure	9	old	f	33.1	over	5	a	50	yes	10	increased	no	CH	CR	34	41	lymphoma	mut	4	84.8
29	german sheperd	pure	11	old	f	36.7	over	5	b	3.5	yes	5.3	increased	no	CH_IM	CR	76*	77	chemo-related	mut	4	3.9
30	basset hound	pure	10	old	f	24.9	under	3	a	0.5	no	0.6	increased	no	CH	CR	78	87	lymphoma	wt	3	neg
31	blood hound	pure	4	young	m	46.1	over	5	b	5.5	yes	14.4	normal	no	CH	PR	32	60	lymphoma	mut	3	47.8
32	dobermann	pure	9	old	f	37.6	over	4	a	0.9	no	0.9	normal	no	CH_IM	CR	60	94	lymphoma	mut	2	neg
33	french bouledogue	pure	4	young	f	10.6	under	5	a	1.3	no	2.2	increased	no	CH_IM	CR	196	237	lymphoma	wt	4	neg
34	golden retiriever	pure	7	old	m	32.8	over	5	b	8.3	yes	0.9	increased	yes	CH_IM	PR	60	63	lymphoma	mut	3	2.5
35	golden retiriever	pure	8	old	f	30.8	over	5	b	1.2	no	3.9	increased	yes	CH	CR	179	228	lymphoma	wt	4	neg
36	bernese mountain dog	pure	3	young	m	36.1	over	5	b	22	yes	15	increased	no	CH	PR	20	35	lymphoma	wt	4	neg
37	bernese mountain dog	pure	5	young	f	42	over	4	a	0.9	no	0.9	normal	no	CH_IM	CR	291	691	lymphoma	wt	2	neg
* dogs censored from TTP or LSS analysis.
Abbreviations: BM, bone marrow; CR, complete remission; PR, partial remission; SD, stable disease; PD, progressive disease; TTP, time to progression; LSS, lymphoma specific survival.
