# Supplementary material for: Predictive value of TP53 RNAscope®in situ hybridization and p53 immunohistochemistry for TP53 mutational status in canine diffuse large B-cell lymphoma
Source: Vet Q. 2024 Sep 16;44(1):1–9. doi: 10.1080/01652176.2024.2403453 (PMC11407423; doi:10.1080/01652176.2024.2403453)
Supplement: Supplemental Material [file TVEQ_A_2403453_SM4870.zip › suppl_data/Supplementary Table S2.xlsx]

## Sheet: Foglio1
TP53 mutations identified in the cohort of 37 cDLBCLs.
SAMPLE ID#	START	STOP	REF	ALT	CONSEQUENCE	CDS	PROTEIN	dbSNP	SIFT	ORIGIN
1	32563416	32563416	A	C	missense	c.A874C	p.S292R	-	deleterious (0.01)	somatic
2	32563967	32563967	G	A	missense	c.G626A	p.R209H	-	deleterious (0.05)	somatic
3	32563073	32563073	G	A	missense	c.G956A	p.R319H	-	deleterious (0.04)	somatic
21	32563391	32563391	G	A	missense	c.G638A	p.R213Q	-	deleterious (0)	somatic
23	32563423	32563423	G	A	missense	c.G606A	p.M202I	-	deleterious (0)	somatic
25	32563416	32563416	A	C	missense	c.A613C	p.S205R	-	deleterious (0)	somatic
28	32563055	32563055	G	C	missense	c.G713C	p.R238P	-	deleterious (0)	somatic
29	32563031	32563031	A	G	missense	c.A806G	p.D269G	-	deleterious (0)	somatic
31	32563388	32563388	G	A	missense	c.G641A	p.R214Q	-	deleterious (0)	somatic
32	32563940	32563940	-	G	frameshift insertion	c.391dupG	p.E131fs	-	-	somatic
34	32564728	32564728	C	-	frameshift deletion	c.106delG	p.D36fs	-	-	somatic
34	32563056	32563056	C	T	missense	c.C712T	p.R238C	-	deleterious (0)	somatic
