# Supplementary material for: Predictive value of TP53 RNAscope®in situ hybridization and p53 immunohistochemistry for TP53 mutational status in canine diffuse large B-cell lymphoma
Source: Vet Q. 2024 Sep 16;44(1):1–9. doi: 10.1080/01652176.2024.2403453 (PMC11407423; doi:10.1080/01652176.2024.2403453)
Supplement: Supplemental Material [file TVEQ_A_2403453_SM4870.zip › suppl_data/Supplementary Table S4.xlsx]

## Sheet: TTP
Median time to progression (TTP) and survival analysis.
		Median TTP (days)	p-value			Hazard ratio (95% CI)
			Log-rank test	Cox univariate	Cox multivariate
Breed	pure	171	ref	0.909		1.05 (0.4542-2.428)
	mixed	69				ref
Age	old (≥7 years)	171	0.6	0.618		1.189 (0.6028-2.344)
	young (<7 years)	147				ref
Sex	male	60	0.4	0.408		1.329 (0.6776-2.605)
	female	179				ref
Weight	≥25 Kg	95	0.2	0.187		1.5756 (0.8019-3.096)
	<25	199				ref
Stage	3	140	0.9	0.9094		ref
	4	120				0.8226 (0.1799-3.761)
	5	171				0.7438 (0.1704-3.247)
Substage	a	188	0.04	0.0465		ref
	b	69				2.268 (1.013-5.079)
Bone marrow	infiltrated	64.5	0.05	0.0504		2.138 (0.9988-4.578)
	not infiltrated	180				ref
Blood	infiltrated	196	0.9	0.856		0.9401 (0.4824-1.832)
	not infiltrated	86.5				ref
LDH	normal	171	1	0.961		ref
	increased	95				1.017 (0.5185-1.995)
Pre-treatment with steroids	yes	83.5	0.2	0.178		1.694 (0.7861-3.652)
	no	180				ref
Treatment	ch	34	0.005	0.00674	0.00163	2.81 (1.331-5.934)
	ch-im	202				ref
TP53 mutational status	mut	53	0.002	0.0039	0.08446	ref
	wt	199				0.2859 (0.1223-0.6683)
TP53 RNAScope score	2	215	1	0.9969		ref
	3	63				1.041 (0.3765-2.879)
	4	171				1.030 (0.3973-2.672)
p53 expression	neg	196	0.001	0.00205	0.6956	ref
	pos	52				3.718 (1.14-8.569)

## Sheet: LSS
Median LSS and survival analysis.
		Median LSS (days)	p-value			Hazard ratio (95% CI)
			Log-rank test	Cox univariate	Cox multivariate
Breed	pure	232	0.6	0.643		1.234 (0.5063-3.01)
	mixed	82				ref
Age	old (≥7 years)	188	0.6	0.588		1.209 (0.6079-2.405)
	young (<7 years)	258				ref
Sex	male	232	0.6	0.567		1.22 (0.6179-2.407)
	female	152				ref
Weight	≥25 Kg	178	0.1	0.122		1.731 (0.8628-3.471)
	<25	316				ref
Stage	3	238	1	0.9551		ref
	4	284				0.7856 (0.1722-3.585)
	5	188				0.8132 (0.1871-3.535)
Substage	a	290	0.06	0.0665		ref
	b	77				2.073 (0.9515-4.515)
Bone marrow	infiltrated	74	0.04	0.0414		2.191 (1.031-4.656)
	not infiltrated	278				ref
Blood	infiltrated	228	0.7	0.747		1.118 (0.5678-2.202)
	not infiltrated	222				ref
LDH	normal	188	1	0.954		ref
	increased	232				1.02 (0.5143-2.024)
Pre-treatment with steroids	yes	124	0.2	0.171		1.705 (0.7949-3.656)
	no	267				ref
Treatment	ch	60	0.002	0.00278	0.000491	3.141 (1.484-6.649)
	ch-im	302				ref
TP53 mutational status	mut	69	0.0006	0.00134	0.108866	ref
	wt	290				0.2698 (0.1212-0.6008)
TP53 RNAScope score	2	343	1	0.9537		ref
	3	82				1.172 (0.422-3.256)
	4	232				1.115 (0.434-2.866)
p53 expression	neg	278	0.001	0.00213	0.882994	ref
	pos	66				3.547 (1.581-7.957)
